# Supplementary material for: DOPC Liposomal Formulation of Antimicrobial Peptide LL17-32 with Reduced Cytotoxicity: A Promising Carrier Against Porphyromonas gingivalis
Source: Pharmaceutics. 2025 Nov 4;17(11):1424. doi: 10.3390/pharmaceutics17111424 (PMC12655430; doi:10.3390/pharmaceutics17111424)
Supplement: Supplementary file 1 [file pharmaceutics-17-01424-s001.zip]

Archive with 1 entries (1 files):
- pharmaceutics-3930449-supplementary.pdf
